# Supplementary material for: External dsRNA Downregulates Anthocyanin Biosynthesis-Related Genes and Affects Anthocyanin Accumulation in Arabidopsis thaliana
Source: Int J Mol Sci. 2021 Jun 23;22(13):6749. doi: 10.3390/ijms22136749 (PMC8269191; doi:10.3390/ijms22136749)
Supplement: Supplementary file 1 [file ijms-22-06749-s001.zip]

Archive with 5 entries (5 files):
- Figure S1.jpg
- Figure S2.jpg
- Figure S3.tiff
- Suppl. Video 1.mp4
- Supplementary.pdf
